# Supplementary material for: Experimental colitis promotes sustained, sex-dependent, T-cell-associated neuroinflammation and parkinsonian neuropathology
Source: Acta Neuropathol Commun. 2021 Aug 19;9:139. doi: 10.1186/s40478-021-01240-4 (PMC8375080; doi:10.1186/s40478-021-01240-4)
Supplement: Supplementary file 1 — Additional file 1. Characteristics of subjects from whom colon biopsies were collected for evaluation of inflammatory markers. [file 40478_2021_1240_MOESM1_ESM.xlsx]

## Sheet: Selected Variables
Group	Sex	Age	Race	BMI	Disease Duration (yrs.)	HY stage	MMSE	Total UPDRS	Levodopa (Yes/No)	Other PD Medications	Other Non-PD Medications	Constipation Duration (yrs.)	Constipation Severity Scale*
PD	Male	57	Caucasian	23.7	2	2	30	27	No	None	None	NA	0
PD	Female	73	Caucasian	26.58	12	2	29	40	Yes	None	None	10	1
PD	Male	63	Caucasian	27.11	2	2	29	35	Yes	None	Losartan-hydrochlorothiazide Simvastatin Psyllium Seed/Sucrose Acetaminophen	50	3
PD	Female	57	Caucasian	18.01	22	2	30	21	Yes	Amantadine 100 mg (3/day) Pramipexole 0.5 mg (2/day)	Solifenacin Multi-vitamine Citracal	NA	0
PD	Male	55	Caucasian	23.74	6	2	26	27	Yes	Entacapone 200 mg (4/day)	Lisinopril Gabapentin 325mg Aspirin Daily	2	3
PD	Male	61	Caucasian	23.9	1	2	29	18	No	None	None	NA	0
Healthy Control	Male	48	Asian	19.6	X	X	X	X	X	X	None	X	X
Healthy Control	Female	73	Caucasian	26.6	X	X	X	X	X	X	None	X	X
Healthy Control	Male	54	Caucasian	29	X	X	X	X	X	X	None	X	X
Healthy Control	Female	45	Caucasian	21.1	X	X	X	X	X	X	None	X	X
Healthy Control	Male	56	Black	25.1	X	X	X	X	X	X	None	X	X
Healthy Control	Male	53	Caucasian	25.1	X	X	X	X	X	X	None	X	X
Spouse Control	Female	70	Caucasian	22.5	X	X	X	X	X	X	None	X	X
Spouse Control	Female	53	Caucasian	25.05	X	X	X	X	X	X	None	X	X
NA = Missing Data/Values
X = Does not apply
HY = Hoehn and Yahr Stage; MMSE = Mini-mental state examination; UPDRS = Unified Parkinson Disease Rating Scale
*Gastrointestinal symptom severity score: low to high occurrence (0-10)
